# Supplementary material for: Dual-Photosensitizer Antimicrobial Photodynamic Therapy (DaPDT) and Its Combination with Antibiotics: A New Investigation Modality Against Klebsiella pneumoniae
Source: Pharmaceutics. 2026 May 9;18(5):587. doi: 10.3390/pharmaceutics18050587 (PMC13210737; doi:10.3390/pharmaceutics18050587)
Supplement: Supplementary file 1 [file pharmaceutics-18-00587-s001.zip]

Archive with 1 entries (1 files):
- pharmaceutics-4278308-supplementary.pdf
